# Supplementary material for: The Complete Female- and Male-Transmitted Mitochondrial Genome of Meretrix lamarckii
Source: PLoS One. 2016 Apr 15;11(4):e0153631. doi: 10.1371/journal.pone.0153631 (PMC4833323; doi:10.1371/journal.pone.0153631)
Supplement: S1 Script — The script is called 4F; example files and a tutorial are also provided. The same script can be downloaded at the GitHub repository https://github.com/mozoo/4F.git. (GZ) [file pone.0153631.s012.gz]

Archive with 11 entries (11 files):
- mtDNAs.fas
- MeLaF_annotation.conf
- COPYING
- reg_results.txt
- 4F_plot.pdf
- MeLaM_annotation.conf
- tutorial_v1.0.pdf
- MeLaM_acf.pdf
- 4F.R
- 4F.conf
- MeLaF_acf.pdf
