# Supplementary material for: The Complete Female- and Male-Transmitted Mitochondrial Genome of Meretrix lamarckii
Source: PLoS One. 2016 Apr 15;11(4):e0153631. doi: 10.1371/journal.pone.0153631 (PMC4833323; doi:10.1371/journal.pone.0153631)
Supplement: S1 Script — The script is called 4F; example files and a tutorial are also provided. The same script can be downloaded at the GitHub repository https://github.com/mozoo/4F.git. (GZ) [file pone.0153631.s012.gz › MeLaF_annotation.conf]

Gene	Start	Stop
cox1	1	1824
nad1	1919	2821
nad2	2899	3954
nad4L	3997	4311
cox2	4705	6090
cytb	6227	7492
atp8	8965	9117
nad4	9146	10480
atp6	10680	11531
nad3	11563	11997
nad5	12063	13787
nad6	13864	14385
cox3	18940	19848
