# Supplementary material for: The Complete Female- and Male-Transmitted Mitochondrial Genome of Meretrix lamarckii
Source: PLoS One. 2016 Apr 15;11(4):e0153631. doi: 10.1371/journal.pone.0153631 (PMC4833323; doi:10.1371/journal.pone.0153631)
Supplement: S1 Script — The script is called 4F; example files and a tutorial are also provided. The same script can be downloaded at the GitHub repository https://github.com/mozoo/4F.git. (GZ) [file pone.0153631.s012.gz › MeLaM_annotation.conf]

Gene	Start	Stop
cox1	1	1851
nad1	1960	2862
nad2	2940	3995
nad4L	4011	4304
cox2	4603	6276
cytb	6444	7712
atp8	9186	9320
nad4	9343	10683
atp6	10881	11732
nad3	11764	12198
nad5	12245	13981
nad6	14054	14584
cox3	18574	19497
