# Supplementary material for: The Complete Female- and Male-Transmitted Mitochondrial Genome of Meretrix lamarckii
Source: PLoS One. 2016 Apr 15;11(4):e0153631. doi: 10.1371/journal.pone.0153631 (PMC4833323; doi:10.1371/journal.pone.0153631)
Supplement: S1 Script — The script is called 4F; example files and a tutorial are also provided. The same script can be downloaded at the GitHub repository https://github.com/mozoo/4F.git. (GZ) [file pone.0153631.s012.gz › 4F.conf]

###infile###
mtDNAs.fas
###outfile###
reg_results.txt
###plot###
4F_plot.pdf
###wsize###
700
###wstep###
300
###gene###
cox3
###end###
